# Supplementary material for: Therapeutic adenine base editor with minimized off-target effects
Source: Protein Cell. 2026 Feb 5;17(6):543–59. doi: 10.1093/procel/pwag006 (PMC13225742; doi:10.1093/procel/pwag006)
Supplement: pwag006_Supplementary_Data [file pwag006_supplementary_data.zip]

Archive with 3 entries (2 files):
- pwag006_Supplementary_Data/
- pwag006_Supplementary_Data/Supplemental_Tables.xlsx
- pwag006_Supplementary_Data/Supplementary_Information.docx
